# Supplementary material for: Introduction of a leaky stop codon as molecular tool in Chlamydomonas reinhardtii
Source: PLoS One. 2020 Aug 20;15(8):e0237405. doi: 10.1371/journal.pone.0237405 (PMC7440625; doi:10.1371/journal.pone.0237405)
Supplement: S1 Data — (XLSX) [file pone.0237405.s002.xlsx]

## Sheet: Fig 1A
Abbreviation	Element	Sequence
AR^P	HSP70A-RBCS2 promoter	atccttgacatgattggtgcgtatgtttgtatgaagctacaggactgatttggcgggctatgagggcgggggaagctctggaagggccgcgatggggcgcgcggcgtccagaaggcgccatacggcccgctggcggcacccatccggtataaaagcccgcgaccccgaacggtgacctccactttcagcgacaaacgagcacttatacatacgcgactattctgccgctatacataaccactcagctagcttaagatcccatcaagcttgcatgccgggcgcgccagaaggagcgcagccaaaccaggatgatgtttgatggggtatttgagcacttgcaacccttatccggaagccccctggcccacaaaggctaggcgccaatgcaagcagttcgca…
PSAD^P	PSAD promoter	accaatcgtcacacgagccctcgtcagaaacacgtctccgccacgctctccctctcacggccgaccccgcagcccttttgccctttcctaggccaccgacaggacccaggcgctctcagcatgcctcaacaacccgtactcgtgccagcggtgcccttgtgctggtgatcgcttggaagcgcatgcgaagacgaaggggcggagcaggcggcctggctgttcgaagggctcgccgccagttcgggtgcctttctccacgcgcgcctccacacctaccgatgcgtgaaggcaggcaaatgctcatgtttgcccgaactcggtgtccttaaaaagccgcttcttgtcgtcgttccgagacatgttagcagatcgcagtgccacctttcctgacgcgctcgg…
i1	RBCS2 intron 1 (with flanks)	ttggccaggtgagtcgacgagcaagcccggcggatcaggcagcgtgcttgcagatttgacttgcaacgcccgcattgtgtcgacgaaggcttttggctcctctgtcgctgtctcaagcagcatctaaccctgcgtcgccgtttccatttgcaggagattcgaggttaac
i2	RBCS2 intron 2	GTGAGCTTGCGGGGTTGCGAGCAACACTCCAGCAACGAACAGTGCCCAAGTCAGGAATCTGCAGTCAGCCTGGGCTTTCGGCGGCTTTTTCTTGGGCAAACAGCTTGCACTCATGCCAGCGCGGCTTGTCCAGCCTCACTTGAGCTTTCCAGCTGCTACCAGCCGGGCTATACGACAGCGACAGAGCCATAGCGTGGAATCACTTATTTGGGTTGCCGAAGTAGCGGTCGGAGCGTGAGTTCTTGGTCAAGCCGCCCCTTATCCGGTTCCTGTCCGTGTCTTTGTCCCTCGTTCACCCTTCGCGGCACCCTTCATCCCCTTGCTTGCAG
Venus	Venus fluorescent protein	ATGGTGAGCAAGGGCgaggagctgttcaccggcgtggtgcccatcctggtggagctggacggcgacgtgaacggccacaagttcagcgtgagcggcgagggcgagggcgacgccacctacggcaagctgaccctgaagctgatctgcaccaccggcaagctgcccgtgccctggcccaccctggtgaccaccctgggctacggcctgcagtgcttcgcccgctaccccgaccacatgaagcagcacgacttcttcaagagcgccatgcccgagggctacgtgcaggagcgcaccatcttcttcaaggacgacggcaactacaagacccgcgccgaggtgaagttcgagggcgacaccctggtgaaccgcatcgagctgaagggcatcgacttcaaggag…
FLAG	3xFLAG-tag (including stop codon)	ggcggtggcgactacaaggaccatgacggtgactataaggatcacgacatcgactacaaggacgatgacgacaagaacgtaccaaggccttga
AphVIII^R	Paromomycin resistance gene (including stop codon)	atggacgatgcgttgcgtgcactgcggggtcggtatcccggttgtgagtgggttgttgtggaggatggggcctcgggggctggtgtttatcggcttcggggtggtgggcgggagttgtttgtcaaggtggcagctctgggggccggggtgggcttgttgggtgaggctgagcggctggtgtggttggcggaggtggggattcccgtacctcgtgttgtggagggtggtggggacgagagggtcgcctggttggtcaccgaagcggttccggggcgtccggccagtgcgcggtggccgcgggagcagcggctggacgtggcggtggcgctcgcggggctcgctcgttcgctgcacgcgctggactgggagcggtgtccgttcgatcgcagtctcgcggtg…
2A	Ribosomal skip sequence	CTGCTGGCTATCCACCCTACCGAGGCGCGTCACAAGCAGAAGATCGTCGCTCCTGTGAAGCAGACCCTGAACTTCGACCTGCTGAAGCTGGCGGGCGACGTGGAGAGCAACCCGGGCCCC
6N	Ribosomal reinitiation sequence	tagCAT
R2^T	RBCS2 terminator	cgctccgtgtaaatggaggcgctcgttgatctgagccttgccccctgacgaacggcggtggatggaagatactgctctcaagtgctgaagcggtagcttagctccccgtttcgtgctgatcagtctttttcaacacgtaaaaagcggaggagttttgcaattttgttggttgtaacgatcctccgttgattttggcctctttctccatgggcgggctgggcgtatttgaagcgggtaccagcttttgttccctttagtgagggttaattgcg
	sequence between AphVIII^R and R2^T in the 'separate promoters' construct	gggacctgatggtgttggtggctgggtagggttgcgtcgcgtgggtgacagcacagtgtggacgttgggatccc
	sequence between R2^T and EcoRV-site	ttaattaagat
	Vector backbone	atcccagtcgggaaacctgtcgtgccagctgcattaatgaatcggccaacgcgcggggagaggcggtttgcgtattgggcgctcttccgcttcctcgctcactgactcgctgcgctcggtcgttcggctgcggcgagcggtatcagctcactcaaaggcggtaatacggttatccacagaatcaggggataacgcaggaaagaacatgtgagcaaaaggccagcaaaaggccaggaaccgtaaaaaggccgcgttgctggcgtttttccataggctccgcccccctgacgagcatcacaaaaatcgacgctcaagtcagaggtggcgaaacccgacaggactataaagataccaggcgtttccccctggaagctccctcgtgcgctctcctgttccgac…

## Sheet: Fig 1B
Fluorescence plate reader data													plotted
Transformants were grown in 96-well plate in 200µl TAP medium. Measurements were done on 75µl culture, diluted with a further 75µl of freash TAP medium.													coloured red if >95% confidence interval for 'No Venus' control
							OD750	Excitation:465-480nm, emission:670-690nm, gain:1500	Excitation: 490-505nm, emission: 530-550 nm, gain: 1500	Absorbance - mode(Buffer Absorbance)	Venus - mode(Buffer Venus)	Zeroed_Venus/Zeroed_Absorbance	Venus_per_Absorbance/mean(Venus_per_Absorbance[No Venus])
date	plate	row	column	strain	construct	sample	Absorbance	Chlorophyll	Venus	Zeroed_Absorbance	Zeroed_Venus	Venus_per_Absorbance	Venus Fluorescence	colour
20171120	1	A	1	T222+	No Venus	1	0.504	38713	1263	0.473	909	1921.78	0.666124
20171120	1	A	2	T222+	No Venus	2	0.433	50551	1268	0.402	914	2273.63	0.788084
20171120	1	A	3	T222+	No Venus	3	0.428	51325	1231	0.397	877	2209.07	0.765705
20171120	1	A	4	T222+	Ribosomal skip	1	0.459	50189	1304	0.428	950	2219.63	0.769365
20171120	1	A	5	T222+	Ribosomal skip	2	0.494	52674	1392	0.463	1038	2241.9	0.777086
20171120	1	A	6	T222+	Ribosomal skip	3	0.492	48896	1292	0.461	938	2034.71	0.705268
20171120	1	A	7	T222+	Ribosome reinitiation	1	0.506	52980	3389	0.475	3035	6389.47	2.21471
20171120	1	A	8	T222+	Ribosome reinitiation	2	0.457	54477	6841	0.426	6487	15227.7	5.27821
20171120	1	A	9	T222+	Ribosome reinitiation	3	0.437	49313	1376	0.406	1022	2517.24	0.872524
20171120	1	A	10	T222+	separate promoters	1	0.392	51511	2268	0.361	1914	5301.94	1.83775
20171120	1	A	11	T222+	separate promoters	2	0.316	54655	1528	0.285	1174	4119.3	1.42783
20171120	1	A	12	T222+	separate promoters	3	0.523	51888	1570	0.492	1216	2471.54	0.856685
20171120	1	B	1	T222+	No Venus	4	0.418	53878	1442	0.387	1088	2811.37	0.974474
20171120	1	B	2	T222+	No Venus	5	0.332	50883	1160	0.301	806	2677.74	0.928156
20171120	1	B	3	T222+	No Venus	6	0.241	25643	718	0.21	364	1733.33	0.600806
20171120	1	B	4	T222+	Ribosomal skip	4	0.276	51320	1204	0.245	850	3469.39	1.20256
20171120	1	B	5	T222+	Ribosomal skip	5	0.387	57069	1247	0.356	893	2508.43	0.869469
20171120	1	B	6	T222+	Ribosomal skip	6	0.308	52463	1182	0.277	828	2989.17	1.0361
20171120	1	B	7	T222+	Ribosome reinitiation	4	0.314	52530	6240	0.283	5886	20798.6	7.20919	dark blue
20171120	1	B	8	T222+	Ribosome reinitiation	5	0.324	57228	5730	0.293	5376	18348.1	6.35981
20171120	1	B	9	T222+	Ribosome reinitiation	6	0.275	51712	2868	0.244	2514	10303.3	3.57131
20171120	1	B	10	T222+	separate promoters	4	0.293	54323	3080	0.262	2726	10404.6	3.60643
20171120	1	B	11	T222+	separate promoters	5	0.34	55089	1315	0.309	961	3110.03	1.078
20171120	1	B	12	T222+	separate promoters	6	0.403	53367	1544	0.372	1190	3198.92	1.10881
20171120	1	C	1	T222+	No Venus	7	0.334	54153	1327	0.303	973	3211.22	1.11307
20171120	1	C	2	T222+	No Venus	8	0.311	47837	1235	0.28	881	3146.43	1.09061
20171120	1	C	3	T222+	No Venus	9	0.239	51940	1142	0.208	788	3788.46	1.31315
20171120	1	C	4	T222+	Ribosomal skip	7	0.282	50838	1179	0.251	825	3286.85	1.13929
20171120	1	C	5	T222+	Ribosomal skip	8	0.322	50455	1196	0.291	842	2893.47	1.00293
20171120	1	C	6	T222+	Ribosomal skip	9	0.253	48929	1114	0.222	760	3423.42	1.18662
20171120	1	C	7	T222+	Ribosome reinitiation	7	0.314	52302	3373	0.283	3019	10667.8	3.69768	green-blue
20171120	1	C	8	T222+	Ribosome reinitiation	8	0.26	26385	922	0.229	568	2480.35	0.859736	red
20171120	1	C	9	T222+	Ribosome reinitiation	9	0.286	39584	4230	0.255	3876	15200	5.26861	blue
20171120	1	C	10	T222+	separate promoters	7	0.276	44900	982	0.245	628	2563.27	0.888477
20171120	1	C	11	T222+	separate promoters	8	0.295	45423	3152	0.264	2798	10598.5	3.67364
20171120	1	C	12	T222+	separate promoters	9	0.382	56152	1402	0.351	1048	2985.75	1.03492
20171120	1	D	1	T222+	No Venus	10	0.406	55688	1381	0.375	1027	2738.67	0.949274
20171120	1	D	2	T222+	No Venus	11	0.276	49881	1178	0.245	824	3363.27	1.16577
20171120	1	D	3	T222+	No Venus	12	0.294	51738	1113	0.263	759	2885.93	1.00032
20171120	1	D	4	T222+	Ribosomal skip	10	0.233	48195	1001	0.202	647	3202.97	1.11021
20171120	1	D	5	T222+	Ribosomal skip	11	0.267	50101	1168	0.236	814	3449.15	1.19554
20171120	1	D	6	T222+	Ribosomal skip	12	0.267	53493	1161	0.236	807	3419.49	1.18526
20171120	1	D	7	T222+	Ribosome reinitiation	10	0.3	49451	1358	0.269	1004	3732.34	1.2937
20171120	1	D	8	T222+	Ribosome reinitiation	11	0.268	55803	8107	0.237	7753	32713.1	11.339	magenta
20171120	1	D	9	T222+	Ribosome reinitiation	12	0.296	50932	3882	0.265	3528	13313.2	4.61461
20171120	1	D	10	T222+	separate promoters	10	0.257	50353	1132	0.226	778	3442.48	1.19323
20171120	1	D	11	T222+	separate promoters	11	0.277	47929	4289	0.246	3935	15995.9	5.5445
20171120	1	D	12	T222+	separate promoters	12	0.359	52856	1306	0.328	952	2902.44	1.00604
20171120	1	E	1	T222+	No Venus	13	0.339	54428	1311	0.308	957	3107.14	1.07699
20171120	1	E	2	T222+	No Venus	14	0.306	49563	1209	0.275	855	3109.09	1.07767	grey
20171120	1	E	3	T222+	No Venus	15	0.342	49729	1195	0.311	841	2704.18	0.93732
20171120	1	E	4	T222+	Ribosomal skip	13	0.295	47202	1093	0.264	739	2799.24	0.970271
20171120	1	E	5	T222+	Ribosomal skip	14	0.234	43951	1035	0.203	681	3354.68	1.1628
20171120	1	E	6	T222+	Ribosomal skip	15	0.326	53594	1261	0.295	907	3074.58	1.06571
20171120	1	E	7	T222+	Ribosome reinitiation	13	0.293	54497	2675	0.262	2321	8858.78	3.07062	green
20171120	1	E	8	T222+	Ribosome reinitiation	14	0.289	52078	6767	0.258	6413	24856.6	8.61577	purple
20171120	1	E	9	T222+	Ribosome reinitiation	15	0.292	50889	3227	0.261	2873	11007.7	3.81547
20171120	1	E	10	T222+	separate promoters	13	0.298	47301	1104	0.267	750	2808.99	0.973649
20171120	1	E	11	T222+	separate promoters	14	0.297	52331	1204	0.266	850	3195.49	1.10762
20171120	1	E	12	T222+	separate promoters	15	0.392	53358	1316	0.361	962	2664.82	0.923677
20171120	1	F	1	T222+	No Venus	16	0.342	51657	1384	0.311	1030	3311.9	1.14797
20171120	1	F	2	T222+	No Venus	17	0.271	47592	1153	0.24	799	3329.17	1.15395
20171120	1	F	3	T222+	No Venus	18	0.254	43976	1005	0.223	651	2919.28	1.01188
20171120	1	F	4	T222+	Ribosomal skip	16	0.272	44842	1051	0.241	697	2892.12	1.00246
20171120	1	F	5	T222+	Ribosomal skip	17	0.273	46302	1071	0.242	717	2962.81	1.02697
20171120	1	F	6	T222+	Ribosomal skip	18	0.243	44846	1041	0.212	687	3240.57	1.12324
20171120	1	F	7	T222+	Ribosome reinitiation	16	0.341	50516	5835	0.31	5481	17680.6	6.12845
20171120	1	F	8	T222+	Ribosome reinitiation	17	0.34	53338	6454	0.309	6100	19741.1	6.84264
20171120	1	F	9	T222+	Ribosome reinitiation	18	0.325	55357	1292	0.294	938	3190.48	1.10588
20171120	1	F	10	T222+	separate promoters	16	0.313	49224	1188	0.282	834	2957.45	1.02511
20171120	1	F	11	T222+	separate promoters	17	0.303	31885	934	0.272	580	2132.35	0.739114
20171120	1	F	12	T222+	separate promoters	18	0.327	49679	1118	0.296	764	2581.08	0.894652	orange
20171120	1	G	1	T222+	No Venus	19	0.342	51553	1189	0.311	835	2684.89	0.930633
20171120	1	G	2	T222+	No Venus	20	0.282	43454	1136	0.251	782	3115.54	1.0799
20171120	1	G	3	T222+	No Venus	21	0.308	51534	1222	0.277	868	3133.57	1.08616
20171120	1	G	4	T222+	Ribosomal skip	19	0.272	51638	1154	0.241	800	3319.5	1.1506
20171120	1	G	5	T222+	Ribosomal skip	20	0.297	52033	1261	0.266	907	3409.77	1.18189
20171120	1	G	6	T222+	Ribosomal skip	21	0.198	29064	965	0.167	611	3658.68	1.26817
20171120	1	G	7	T222+	Ribosome reinitiation	19	0.278	45326	5158	0.247	4804	19449.4	6.74153
20171120	1	G	8	T222+	Ribosome reinitiation	20	0.346	42932	4746	0.315	4392	13942.9	4.83286	cyan
20171120	1	G	9	T222+	Ribosome reinitiation	21	0.254	43221	3734	0.223	3380	15157	5.25369
20171120	1	G	10	T222+	separate promoters	19	0.257	45810	1148	0.226	794	3513.27	1.21777
20171120	1	G	11	T222+	separate promoters	20	0.329	56031	1273	0.298	919	3083.89	1.06894
20171120	1	G	12	T222+	separate promoters	21	0.414	52167	2931	0.383	2577	6728.46	2.33221
20171120	1	H	1	T222+	No Venus	22	0.439	52032	1447	0.408	1093	2678.92	0.928565
20171120	1	H	2	T222+	No Venus	23	0.352	45705	1388	0.321	1034	3221.18	1.11652
20171120	1	H	3	T222+	No Venus	24	0.341	52990	1335	0.31	981	3164.52	1.09688
20171120	1	H	4	T222+	Ribosomal skip	22	0.347	55827	1390	0.316	1036	3278.48	1.13638
20171120	1	H	5	T222+	Ribosomal skip	23	0.333	32338	1440	0.302	1086	3596.03	1.24645
20171120	1	H	6	T222+	Ribosomal skip	24	0.334	35587	956	0.303	602	1986.8	0.688662
20171120	1	H	7	T222+	Ribosome reinitiation	22	0.309	43277	1640	0.278	1286	4625.9	1.60342	yellow
20171120	1	H	8	T222+	Ribosome reinitiation	23	0.384	55653	1721	0.353	1367	3872.52	1.34229
20171120	1	H	9	T222+	Ribosome reinitiation	24	0.339	54892	3639	0.308	3285	10665.6	3.69689
20171120	1	H	10	T222+	separate promoters	22	0.291	49104	1241	0.26	887	3411.54	1.1825
20171120	1	H	11	T222+	separate promoters	23	0.339	49143	1366	0.308	1012	3285.71	1.13889
20171120	1	H	12	T222+	separate promoters	24	0.4	54174	1486	0.369	1132	3067.75	1.06334
20180420	1	A	1	T222+	No Venus	1	1.302	39981	1307	1.27	953	750.394	0.573999
20180420	1	A	2	T222+	No Venus	2	0.851	54145	1133	0.819	779	951.16	0.727571
20180420	1	A	3	T222+	No Venus	3	0.818	54877	1269	0.786	915	1164.12	0.890472
20180420	1	B	1	T222+	No Venus	4	0.902	56483	1331	0.87	977	1122.99	0.859007
20180420	1	B	2	T222+	No Venus	5	0.787	58827	1245	0.755	891	1180.13	0.902719
20180420	1	B	3	T222+	No Venus	6	0.739	46814	1205	0.707	851	1203.68	0.920729
20180420	1	C	1	T222+	No Venus	7	0.912	64752	1540	0.88	1186	1347.73	1.03092
20180420	1	C	2	T222+	No Venus	8	0.717	53736	1257	0.685	903	1318.25	1.00837
20180420	1	C	3	T222+	No Venus	9	0.666	43336	1182	0.634	828	1305.99	0.998994
20180420	1	D	1	T222+	No Venus	10	0.807	59744	1299	0.775	945	1219.35	0.932721
20180420	1	D	2	T222+	No Venus	11	0.747	56168	1248	0.715	894	1250.35	0.95643
20180420	1	D	3	T222+	No Venus	12	0.662	51015	1308	0.63	954	1514.29	1.15832
20180420	1	E	1	T222+	No Venus	13	0.821	60291	1424	0.789	1070	1356.15	1.03736
20180420	1	E	2	T222+	No Venus	14	0.789	52300	1212	0.757	858	1133.42	0.866988
20180420	1	E	3	T222+	No Venus	15	0.802	56973	1328	0.77	974	1264.94	0.967587
20180420	1	F	1	T222+	No Venus	16	0.761	62009	1298	0.729	944	1294.92	0.990526
20180420	1	F	2	T222+	No Venus	17	0.593	53513	1169	0.561	815	1452.76	1.11126
20180420	1	F	3	T222+	No Venus	18	0.732	53755	1241	0.7	887	1267.14	0.969275
20180420	1	G	1	T222+	No Venus	19	0.753	67694	1406	0.721	1052	1459.08	1.1161
20180420	1	G	2	T222+	No Venus	20	0.71	62255	1218	0.678	864	1274.34	0.974778
20180420	1	G	3	T222+	No Venus	21	0.606	52607	1268	0.574	914	1592.33	1.21802
20180420	1	H	1	T222+	No Venus	22	0.662	65776	1549	0.63	1195	1896.83	1.45094
20180420	1	H	2	T222+	No Venus	23	0.495	49809	1135	0.463	781	1686.83	1.2903
20180420	1	H	3	T222+	No Venus	24	0.662	59921	1216	0.63	862	1368.25	1.04662
20180420	7	A	7	T222+	Extra intron	1	0.648	50472	9991	0.616	9637	15644.5	11.9669
20180420	7	A	8	T222+	Extra intron	2	0.858	31329	8026	0.826	7672	9288.14	7.10477
20180420	7	A	9	T222+	Extra intron	3	0.694	45701	2973	0.662	2619	3956.19	3.02621
20180420	7	B	7	T222+	Extra intron	4	0.445	41444	10113	0.413	9759	23629.5	18.0749
20180420	7	B	8	T222+	Extra intron	5	0.379	26107	3042	0.347	2688	7746.4	5.92545
20180420	7	B	9	T222+	Extra intron	6	0.52	38133	4254	0.488	3900	7991.8	6.11317
20180420	7	C	7	T222+	Extra intron	7	0.577	40578	10677	0.545	10323	18941.3	14.4888
20180420	7	C	8	T222+	Extra intron	8	0.502	38735	1580	0.47	1226	2608.51	1.99533
20180420	7	C	9	T222+	Extra intron	9	0.596	43863	6779	0.564	6425	11391.8	8.71396
20180420	7	D	7	T222+	Extra intron	10	0.443	41023	1139	0.411	785	1909.98	1.461
20180420	7	D	8	T222+	Extra intron	11	0.355	26028	7520	0.323	7166	22185.8	16.9705
20180420	7	D	9	T222+	Extra intron	12	0.473	30574	8280	0.441	7926	17972.8	13.7479
20180420	7	E	7	T222+	Extra intron	13	0.462	41453	1193	0.43	839	1951.16	1.4925
20180420	7	E	8	T222+	Extra intron	14	0.313	22197	6159	0.281	5805	20658.4	15.8022
20180420	7	E	9	T222+	Extra intron	15	0.398	37057	1109	0.366	755	2062.84	1.57793
20180420	7	F	7	T222+	Extra intron	16	0.437	43639	10380	0.405	10026	24755.6	18.9363
20180420	7	F	8	T222+	Extra intron	17	0.553	43744	1074	0.521	720	1381.96	1.0571
20180420	7	F	9	T222+	Extra intron	18	0.461	43381	1166	0.429	812	1892.77	1.44784
20180420	7	G	7	T222+	Extra intron	19	0.551	47605	1427	0.519	1073	2067.44	1.58144
20180420	7	G	8	T222+	Extra intron	20	0.463	38764	7729	0.431	7375	17111.4	13.089
20180420	7	G	9	T222+	Extra intron	21	0.494	36571	6556	0.462	6202	13424.2	10.2686
20180420	7	H	7	T222+	Extra intron	22	0.493	41130	7292	0.461	6938	15049.9	11.5121
20180420	7	H	8	T222+	Extra intron	23	0.517	31078	1083	0.485	729	1503.09	1.14976
20180420	7	H	9	T222+	Extra intron	24	0.53	39998	11319	0.498	10965	22018.1	16.8423
fluorescence plate reader data measured on wells containing 150µl TAP medium
date	plate	row	column	sample	Buffer Absorbance	Buffer Chlorophyll	Buffer Venus
20171120	1	A	1	Buffer only	0.033	17	356
20171120	1	A	2	Buffer only	0.032	17	383
20171120	1	A	3	Buffer only	0.032	23	358
20171120	1	A	4	Buffer only	0.032	23	346
20171120	1	A	5	Buffer only	0.031	13	371
20171120	1	A	6	Buffer only	0.032	32	359
20171120	1	A	7	Buffer only	0.032	26	341
20171120	1	A	8	Buffer only	0.031	19	382
20171120	1	A	9	Buffer only	0.031	30	385
20171120	1	A	10	Buffer only	0.031	25	345
20171120	1	A	11	Buffer only	0.031	29	372
20171120	1	A	12	Buffer only	0.031	23	342
20171120	1	B	1	Buffer only	0.032	21	326
20171120	1	B	2	Buffer only	0.031	22	354
20171120	1	B	3	Buffer only	0.031	19	347
20171120	1	B	4	Buffer only	0.031	18	355
20171120	1	B	5	Buffer only	0.031	20	369
20171120	1	B	6	Buffer only	0.031	32	371
20171120	1	B	7	Buffer only	0.031	25	380
20171120	1	B	8	Buffer only	0.031	29	330
20171120	1	B	9	Buffer only	0.03	26	354
20171120	1	B	10	Buffer only	0.03	29	368
20171120	1	B	11	Buffer only	0.03	16	328
20171120	1	B	12	Buffer only	0.03	25	371
20171120	1	C	1	Buffer only	0.032	39	320
20171120	1	C	2	Buffer only	0.031	22	372
20171120	1	C	3	Buffer only	0.031	18	317
20171120	1	C	4	Buffer only	0.031	20	347
20171120	1	C	5	Buffer only	0.043	23	355
20171120	1	C	6	Buffer only	0.031	37	362
20171120	1	C	7	Buffer only	0.031	26	354
20171120	1	C	8	Buffer only	0.03	16	334
20171120	1	C	9	Buffer only	0.03	27	339
20171120	1	C	10	Buffer only	0.031	23	368
20171120	1	C	11	Buffer only	0.03	15	336
20171120	1	C	12	Buffer only	0.03	23	357
20171120	1	D	1	Buffer only	0.031	18	368
20171120	1	D	2	Buffer only	0.031	18	342
20171120	1	D	3	Buffer only	0.031	26	341
20171120	1	D	4	Buffer only	0.03	27	346
20171120	1	D	5	Buffer only	0.031	27	348
20171120	1	D	6	Buffer only	0.031	15	363
20171120	1	D	7	Buffer only	0.031	25	359
20171120	1	D	8	Buffer only	0.03	25	346
20171120	1	D	9	Buffer only	0.03	27	312
20171120	1	D	10	Buffer only	0.03	19	348
20171120	1	D	11	Buffer only	0.03	23	357
20171120	1	D	12	Buffer only	0.03	17	315
20171120	1	E	1	Buffer only	0.031	29	337
20171120	1	E	2	Buffer only	0.031	14	337
20171120	1	E	3	Buffer only	0.032	23	367
20171120	1	E	4	Buffer only	0.03	26	341
20171120	1	E	5	Buffer only	0.031	23	339
20171120	1	E	6	Buffer only	0.031	20	350
20171120	1	E	7	Buffer only	0.031	22	343
20171120	1	E	8	Buffer only	0.03	24	354
20171120	1	E	9	Buffer only	0.03	20	330
20171120	1	E	10	Buffer only	0.03	23	293
20171120	1	E	11	Buffer only	0.03	20	334
20171120	1	E	12	Buffer only	0.03	21	336
20171120	1	F	1	Buffer only	0.031	20	347
20171120	1	F	2	Buffer only	0.031	16	330
20171120	1	F	3	Buffer only	0.031	29	324
20171120	1	F	4	Buffer only	0.031	31	366
20171120	1	F	5	Buffer only	0.031	26	403
20171120	1	F	6	Buffer only	0.031	23	327
20171120	1	F	7	Buffer only	0.03	31	347
20171120	1	F	8	Buffer only	0.031	23	354
20171120	1	F	9	Buffer only	0.03	21	324
20171120	1	F	10	Buffer only	0.03	22	318
20171120	1	F	11	Buffer only	0.03	28	354
20171120	1	F	12	Buffer only	0.03	28	337
20171120	1	G	1	Buffer only	0.031	23	365
20171120	1	G	2	Buffer only	0.031	28	370
20171120	1	G	3	Buffer only	0.031	22	353
20171120	1	G	4	Buffer only	0.03	22	362
20171120	1	G	5	Buffer only	0.031	27	336
20171120	1	G	6	Buffer only	0.031	29	320
20171120	1	G	7	Buffer only	0.031	33	354
20171120	1	G	8	Buffer only	0.03	19	375
20171120	1	G	9	Buffer only	0.03	16	353
20171120	1	G	10	Buffer only	0.03	19	376
20171120	1	G	11	Buffer only	0.032	23	341
20171120	1	G	12	Buffer only	0.03	26	361
20171120	1	H	1	Buffer only	0.031	17	333
20171120	1	H	2	Buffer only	0.032	18	352
20171120	1	H	3	Buffer only	0.032	23	317
20171120	1	H	4	Buffer only	0.033	18	350
20171120	1	H	5	Buffer only	0.032	18	301
20171120	1	H	6	Buffer only	0.031	25	347
20171120	1	H	7	Buffer only	0.031	35	297
20171120	1	H	8	Buffer only	0.031	20	333
20171120	1	H	9	Buffer only	0.031	21	334
20171120	1	H	10	Buffer only	0.031	28	343
20171120	1	H	11	Buffer only	0.031	32	320
20171120	1	H	12	Buffer only	0.031	20	340

## Sheet: Fig 1CD
Construct	transformant	lane	CF1-beta	FLAG	FLAG relative to CF1-beta	FLAG relative to population average	relative Venus Fluorescence (from Fig 1B)	colour
No Venus	14	1	1	0	0	0	1.07767	grey
Ribosome reinitiation	18	2	1	0	0	0	1.10588	orange
Ribosome reinitiation	8	3	1	0	0	0	0.859736	red
Ribosome reinitiation	13	4	1.2607	14.8905	11.8113	0.875026	3.07062	green
Ribosome reinitiation	22	5	1	6.75473	6.75473	0.500415	1.60342	yellow
Ribosome reinitiation	7	6	1.12027	16.6681	14.8787	1.10227	3.69768	green-blue
Ribosome reinitiation	20	7	1.29591	22.4555	17.3279	1.28372	4.83286	cyan
Ribosome reinitiation	9	8	1.53609	21.2293	13.8204	1.02386	5.26861	blue
Ribosome reinitiation	4	9	1.59175	30.4208	19.1115	1.41585	7.20919	dark blue
Ribosome reinitiation	14	10	1.75757	39.7126	22.5952	1.67394	8.61577	purple
Ribosome reinitiation	11	11	1.24673	35.7595	28.6828	2.12492	11.339	magenta

## Sheet: Fig 2ABC
Abbreviation	Element	Sequence
AR^P	HSP70A-RBCS2 promoter	atccttgacatgattggtgcgtatgtttgtatgaagctacaggactgatttggcgggctatgagggcgggggaagctctggaagggccgcgatggggcgcgcggcgtccagaaggcgccatacggcccgctggcggcacccatccggtataaaagcccgcgaccccgaacggtgacctccactttcagcgacaaacgagcacttatacatacgcgactattctgccgctatacataaccactcagctagcttaagatcccatcaagcttgcatgccgggcgcgccagaaggagcgcagccaaaccaggatgatgtttgatggggtatttgagcacttgcaacccttatccggaagccccctggcccacaaaggctaggcgccaatgcaagcagttcgca…
i1	RBCS2 intron 1 (following AR^P, with flanks)	ttggccaggtgagtcgacgagcaagcccggcggatcaggcagcgtgcttgcagatttgacttgcaacgcccgcattgtgtcgacgaaggcttttggctcctctgtcgctgtctcaagcagcatctaaccctgcgtcgccgtttccatttgcaggagattcgaggttaac
cTP	RBCS2 chloroplast targeting peptide	ATGGCCGCCGTCATTGCCAAGTCCTCCGTCTCCGCGGCCGTGGCCCGCCCGGCCCGCTCCAGCGTGCGCCCCATGGCCGCGCTGAAGCCCGCCGTCAAGGCCGCCCCCGTGGCTGCCCCGGCTCAGGCCAACCAG
RBCS	RBCS2 genomic sequence, including introns i1, i2, i3	ATGATGGTCTGGACCCCGGTCAACAACAAGTGAGTCGACGAGCAAGCCCGGCGGATCAGGCAGCGTGCTTGCAGATTTGACTTGCAACGCCCGCATTGTGTCGACGAAGGCTTTTGGCTCCTCTGTCGCTGTCTCAAGCAGCATCTAACCCTGCGTCGCCGTTTCCATTTGCAGGATGTTCGAGACCTTCTCCTACCTGCCCCCCCTGAGCGACGAGCAGATCGCCGCCCAGGTCGACTACATTGTCGCCAACGGTGAGCTTGCGGGGTTGCGAGCAACACTCCAGCAACGAACAGTGCCCAAGTCAGGAATCTGCAGTCAGCCTGGGCTTTCGGCGGCTTTTTCTTGGGCAAACAGCTTGCACTCATGCCAGCGCGGCTTGTCCAGCCTCACTTGAGC…
fusion	sequence connecting RBCS and linker in the 'fusion' construct, generating a translational fusion	GGCATGCAT
leaky	sequence connecting RBCS and linker in the 'leaky' construct, comprising a leaky stop codon	TAGCAATTA
stop	sequence connecting RBCS and linker in the 'stop' construct, comprising a normal stop codon and two downstream codons	TAAATGCAT
linker	a flexible linker sequence	GAGGCCGCTGCTCGCGAGGCTGCCGCTCGGGAGGCGGCTGCCCGTGAGGCAGCTGCACGTAACGCGTCC
Venus	Venus fluorescent protein	ATGGTGAGCAAGGGCgaggagctgttcaccggcgtggtgcccatcctggtggagctggacggcgacgtgaacggccacaagttcagcgtgagcggcgagggcgagggcgacgccacctacggcaagctgaccctgaagctgatctgcaccaccggcaagctgcccgtgccctggcccaccctggtgaccaccctgggctacggcctgcagtgcttcgcccgctaccccgaccacatgaagcagcacgacttcttcaagagcgccatgcccgagggctacgtgcaggagcgcaccatcttcttcaaggacgacggcaactacaagacccgcgccgaggtgaagttcgagggcgacaccctggtgaaccgcatcgagctgaagggcatcgacttcaaggag…
FLAG	3xFLAG-tag (including stop codon)	ggcggtggcgactacaaggaccatgacggtgactataaggatcacgacatcgactacaaggacgatgacgacaagaacgtaccaaggccttga
6N	Ribosomal reinitiation sequence	tagCAT
AphVIII^R	Paromomycin resistance gene (including stop codon)	atggacgatgcgttgcgtgcactgcggggtcggtatcccggttgtgagtgggttgttgtggaggatggggcctcgggggctggtgtttatcggcttcggggtggtgggcgggagttgtttgtcaaggtggcagctctgggggccggggtgggcttgttgggtgaggctgagcggctggtgtggttggcggaggtggggattcccgtacctcgtgttgtggagggtggtggggacgagagggtcgcctggttggtcaccgaagcggttccggggcgtccggccagtgcgcggtggccgcgggagcagcggctggacgtggcggtggcgctcgcggggctcgctcgttcgctgcacgcgctggactgggagcggtgtccgttcgatcgcagtctcgcggtg…
R2^T	RBCS2 terminator	cgctccgtgtaaatggaggcgctcgttgatctgagccttgccccctgacgaacggcggtggatggaagatactgctctcaagtgctgaagcggtagcttagctccccgtttcgtgctgatcagtctttttcaacacgtaaaaagcggaggagttttgcaattttgttggttgtaacgatcctccgttgattttggcctctttctccatgggcgggctgggcgtatttgaagcgggtaccagcttttgttccctttagtgagggttaattgcg
	sequence between R2^T and EcoRV-site	ttaattaagat
	Vector backbone	atcccagtcgggaaacctgtcgtgccagctgcattaatgaatcggccaacgcgcggggagaggcggtttgcgtattgggcgctcttccgcttcctcgctcactgactcgctgcgctcggtcgttcggctgcggcgagcggtatcagctcactcaaaggcggtaatacggttatccacagaatcaggggataacgcaggaaagaacatgtgagcaaaaggccagcaaaaggccaggaaccgtaaaaaggccgcgttgctggcgtttttccataggctccgcccccctgacgagcatcacaaaaatcgacgctcaagtcagaggtggcgaaacccgacaggactataaagataccaggcgtttccccctggaagctccctcgtgcgctctcctgttccgac…

## Sheet: Fig 2DE
Transformation efficiency data
Transformants were selected on either for photo-autotrophic growth (on minimal plates in the light), or for paromomycin resistance (on TAP+paromomycin plates in the dark)
colonies were counted from photos of the transformation plates, using the 'cell counter' tool in Fiji										> where there were more than ~1000 colonies per plate, multiple subsections of each plate were counted (rep1 - rep5) and the total number of transformants estimated through extrapolation
efficiencies were normalized to a +ve control strain, which expressed a construct made of the elements AR^P - i1 - cTP - RBCS - R2^T (see Fig2ABC tab)
date	strain	construct	selection	million cells transformed	colonies	transformation efficiency	transformation Efficiency in % relative to positive control	plotted		rep1	rep2	rep3	rep4	rep5
26.01.2018	T60	-ve control (no DNA)	photo-autotrophy	50	0	0	0
26.01.2018	T60	-ve control (no DNA)	paromomycin resistance	50	0	0	0
26.01.2018	T60	+ve control	photo-autotrophy	50	511	10.22	100
26.01.2018	T60	fusion	photo-autotrophy	25	1	0.04	0.391389	0.391389
26.01.2018	T60	fusion	paromomycin resistance	25	126	5.04	49.3151	49.3151
26.01.2018	T60	leaky	photo-autotrophy	25	20	0.8	7.82779	7.82779
26.01.2018	T60	leaky	paromomycin resistance	25	82	3.28	32.0939	32.0939
26.01.2018	T60	stop	photo-autotrophy	25	29	1.16	11.3503	11.3503
26.01.2018	T60	stop	paromomycin resistance	25	27	1.08	10.5675	10.5675
29.03.2018	Cal13.1B-	-ve control (no DNA)	photo-autotrophy	50	0	0	0
29.03.2018	Cal13.1B-	+ve control	photo-autotrophy	50	4200	84	100			4828.54	4516.81	4516.81	3906.43	3296.05
29.03.2018	Cal13.1B-	fusion	photo-autotrophy	25	8	0.32	0.380952	0.380952
29.03.2018	Cal13.1B-	fusion	paromomycin resistance	25	6800	272	323.81	32.381		171	170	199
29.03.2018	Cal13.1B-	leaky	photo-autotrophy	25	157	6.28	7.47619	7.47619
29.03.2018	Cal13.1B-	leaky	paromomycin resistance	25	5700	228	271.429	27.1429		103	157	121
29.03.2018	Cal13.1B-	stop	photo-autotrophy	25	200	8	9.52381	9.52381
29.03.2018	Cal13.1B-	stop	paromomycin resistance	25	2700	108	128.571	12.8571		91	67	37
29.03.2018	T60	-ve control (no DNA)	photo-autotrophy	50	0	0	0
29.03.2018	T60	+ve control	photo-autotrophy	50	373	7.46	100
29.03.2018	T60	fusion	photo-autotrophy	25	1	0.04	0.536193	0.536193
29.03.2018	T60	fusion	paromomycin resistance	25	60	2.4	32.1716	32.1716
29.03.2018	T60	leaky	photo-autotrophy	25	29	1.16	15.5496	15.5496
29.03.2018	T60	leaky	paromomycin resistance	25	60	2.4	32.1716	32.1716
29.03.2018	T60	stop	photo-autotrophy	25	54	2.16	28.9544	28.9544
29.03.2018	T60	stop	paromomycin resistance	25	11	0.44	5.89812	5.89812

## Sheet: Fig 3A
Strain	Construct	replicate	lane	FLAG	FLAG % relative to fusion average
T60	Ribosome reinitiation	1	1	1	19.6078
T60	fusion	1	2	3.94	77.2549
T60	leaky	1	3	0.37	7.2549
T60	stop	1	4	0	0
T60	fusion	2	5	6.26	122.745
T60	leaky	2	6	0.4	7.84314
T60	stop	2	7	0	0

## Sheet: Fig 3B
Fluorescence plate reader data															plotted
Transformants were grown in 96-well plate in 200µl TAP medium. Measurements were done on 75µl culture, diluted with a further 75µl of freash TAP medium.
										Venus - mode(Buffer_Venus)	Chlorophyll - mode(Buffer_Chlorophyll)	Zeroed_Venus/Zeroed_Chlorophyll	Venus_per_Chlorophyll/mean(Venus_per_Chlorophyll[No Venus])	relative_Venus - mean(relative_Venus[stop])	100 * rezeroed_Venus/rezeroed_Venus[fusion]
date	plate	row	column	strain	construct	sample	Absorbance	Venus	Chlorophyll	Zeroed_Venus	Zeroed_Chlorophyll	Venus_per_Chlorophyll	relative_Venus	rezeroed_Venus	% relative fluorescence
20180227	1	A	1	T-60	No Venus	1	0.23	872	19261	584	19220	0.030385	0.983375	-0.125175	-0.857335
20180227	1	B	1	T-60	No Venus	2	0.231	811	21790	523	21749	0.0240471	0.778255	-0.330294	-2.26222
20180227	1	C	1	T-60	No Venus	3	0.279	782	20326	494	20285	0.024353	0.788155	-0.320395	-2.19442
20180227	1	D	1	T-60	No Venus	4	0.265	849	14991	561	14950	0.0375251	1.21445	0.105905	0.725356
20180227	1	E	1	T-60	No Venus	5	0.223	894	15971	606	15930	0.0380414	1.23117	0.122616	0.839812
20180227	1	F	1	T-60	No Venus	6	0.23	857	13483	569	13442	0.04233	1.36996	0.261411	1.79043
20180227	1	G	1	T-60	No Venus	7	0.227	778	16816	490	16775	0.0292101	0.945351	-0.163198	-1.11776
20180227	1	H	1	T-60	No Venus	8	0.207	754	21921	466	21880	0.021298	0.689284	-0.419265	-2.87159
20180420	8	A	1	T-60	No Venus	1	0.277	1232	16196	944	16155	0.0584339	0.610569	-0.293574	-4.59992
20180420	8	A	2	T-60	No Venus	2	0.138	1024	9081	736	9040	0.0814159	0.850705	-0.0534376	-0.837298
20180420	8	A	3	T-60	No Venus	3	0.126	893	9402	605	9361	0.0646298	0.675309	-0.228833	-3.58552
20180420	8	B	1	T-60	No Venus	4	0.15	1092	7359	804	7318	0.109866	1.14798	0.243835	3.82057
20180420	8	B	2	T-60	No Venus	5	0.103	975	4815	687	4774	0.143904	1.50364	0.599498	9.39336
20180420	8	B	3	T-60	No Venus	6	0.117	1010	6957	722	6916	0.104396	1.09082	0.186674	2.92495
20180420	8	C	1	T-60	No Venus	7	0.175	1012	9296	724	9255	0.078228	0.817395	-0.086748	-1.35923
20180420	8	C	2	T-60	No Venus	8	0.138	1013	5799	725	5758	0.125912	1.31564	0.411494	6.44758
20180420	8	C	3	T-60	No Venus	9	0.136	1128	8086	840	8045	0.104413	1.091	0.186853	2.92774
20180420	8	D	1	T-60	No Venus	10	0.189	1236	10167	948	10126	0.0936204	0.978228	0.0740853	1.16082
20180420	8	D	2	T-60	No Venus	11	0.146	1119	7419	831	7378	0.112632	1.17688	0.272737	4.27344
20180420	8	D	3	T-60	No Venus	12	0.12	801	6489	513	6448	0.0795596	0.831308	-0.0728346	-1.14122
20180420	8	E	1	T-60	No Venus	13	0.15	998	7223	710	7182	0.0988583	1.03296	0.128815	2.01837
20180420	8	E	2	T-60	No Venus	14	0.169	1311	7585	1023	7544	0.135604	1.41691	0.512772	8.03447
20180420	8	E	3	T-60	No Venus	15	0.139	1073	5498	785	5457	0.143852	1.50309	0.598949	9.38475
20180420	8	F	1	T-60	No Venus	16	0.204	1185	13718	897	13677	0.0655846	0.685285	-0.218858	-3.42922
20180420	8	F	2	T-60	No Venus	17	0.188	1171	8742	883	8701	0.101483	1.06038	0.156237	2.44803
20180420	8	F	3	T-60	No Venus	18	0.158	1101	8542	813	8501	0.0956358	0.999287	0.0951442	1.49079
20180420	8	G	1	T-60	No Venus	19	0.195	1396	12120	1108	12079	0.0917294	0.95847	0.0543271	0.851236
20180420	8	G	2	T-60	No Venus	20	0.166	1066	10061	778	10020	0.0776447	0.8113	-0.0928426	-1.45472
20180420	8	G	3	T-60	No Venus	21	0.1	1206	10063	918	10022	0.0915985	0.957101	0.0529587	0.829795
20180420	8	H	1	T-60	No Venus	22	0.341	1417	19422	1129	19381	0.0582529	0.608678	-0.295465	-4.62956
20180420	8	H	2	T-60	No Venus	23	0.219	1439	10374	1151	10333	0.111391	1.16391	0.259765	4.07018
20180420	8	H	3	T-60	No Venus	24	0.191	1292	14751	1004	14710	0.0682529	0.713166	-0.190977	-2.99236
20180420	10	A	1	Cal13.1B-	No Venus	1	0.189	840	13378	552	13337	0.0413886	1.18917	0.129369	2.44838
20180420	10	A	2	Cal13.1B-	No Venus	2	0.196	825	12754	537	12713	0.0422402	1.21364	0.153837	2.91146
20180420	10	A	3	Cal13.1B-	No Venus	3	0.188	853	11909	565	11868	0.047607	1.36783	0.308034	5.82973
20180420	10	B	1	Cal13.1B-	No Venus	4	0.229	944	17425	656	17384	0.0377358	1.08422	0.0244184	0.462133
20180420	10	B	2	Cal13.1B-	No Venus	5	0.245	892	20503	604	20462	0.0295181	0.848108	-0.211691	-4.00638
20180420	10	B	3	Cal13.1B-	No Venus	6	0.171	758	12153	470	12112	0.0388045	1.11492	0.0551224	1.04322
20180420	10	C	1	Cal13.1B-	No Venus	7	0.199	826	14746	538	14705	0.0365862	1.05119	-0.00861315	-0.163009
20180420	10	C	2	Cal13.1B-	No Venus	8	0.213	719	12195	431	12154	0.0354616	1.01887	-0.0409254	-0.774538
20180420	10	C	3	Cal13.1B-	No Venus	9	0.266	1124	15614	836	15573	0.0536827	1.5424	0.482598	9.13346
20180420	10	D	1	Cal13.1B-	No Venus	10	0.308	1109	22176	821	22135	0.0370906	1.06568	0.00587874	0.111258
20180420	10	D	2	Cal13.1B-	No Venus	11	0.234	1062	21610	774	21569	0.0358848	1.03103	-0.0287645	-0.544385
20180420	10	D	3	Cal13.1B-	No Venus	12	0.218	785	15894	497	15853	0.0313505	0.900756	-0.159043	-3.00998
20180420	10	E	1	Cal13.1B-	No Venus	13	0.245	965	20069	677	20028	0.0338027	0.971211	-0.0885886	-1.67659
20180420	10	E	2	Cal13.1B-	No Venus	14	0.212	762	14512	474	14471	0.0327552	0.941114	-0.118685	-2.24619
20180420	10	E	3	Cal13.1B-	No Venus	15	0.204	703	13886	415	13845	0.0299747	0.861227	-0.198573	-3.7581
20180420	10	F	1	Cal13.1B-	No Venus	16	0.246	859	19208	571	19167	0.0297908	0.855942	-0.203857	-3.85812
20180420	10	F	2	Cal13.1B-	No Venus	17	0.25	686	19563	398	19522	0.0203873	0.585762	-0.474037	-8.97143
20180420	10	F	3	Cal13.1B-	No Venus	18	0.227	950	16080	662	16039	0.0412744	1.18589	0.126087	2.38627
20180420	10	G	1	Cal13.1B-	No Venus	19	0.305	998	21634	710	21593	0.032881	0.94473	-0.115069	-2.17775
20180420	10	G	2	Cal13.1B-	No Venus	20	0.278	1031	19905	743	19864	0.0374043	1.07469	0.0148939	0.281875
20180420	10	G	3	Cal13.1B-	No Venus	21	0.28	859	21690	571	21649	0.0263754	0.757811	-0.301989	-5.71531
20180420	10	H	1	Cal13.1B-	No Venus	22	0.309	1164	25412	876	25371	0.0345276	0.992039	-0.0677599	-1.2824
20180420	10	H	2	Cal13.1B-	No Venus	23	0.308	884	25413	596	25372	0.0234905	0.674923	-0.384877	-7.28402
20180420	10	H	3	Cal13.1B-	No Venus	24	0.309	989	27751	701	27710	0.0252977	0.726848	-0.332951	-6.30129
20180227	1	A	2	T-60	fusion	1	0.378	10956	25149	10668	25108	0.424884	13.7509	12.6423	86.5887
20180227	1	B	2	T-60	fusion	2	0.359	6912	21234	6624	21193	0.312556	10.1155	9.00695	61.6896
20180227	1	C	2	T-60	fusion	3	0.434	9877	21373	9589	21332	0.449512	14.5479	13.4394	92.0478
20180227	1	D	2	T-60	fusion	4	0.39	15820	24984	15532	24943	0.6227	20.1529	19.0444	130.437
20180227	1	E	2	T-60	fusion	5	0.46	13676	25385	13388	25344	0.528251	17.0962	15.9877	109.501
20180227	1	F	2	T-60	fusion	6	0.405	10810	18945	10522	18904	0.556602	18.0138	16.9052	115.786
20180227	1	G	2	T-60	fusion	7	0.417	9926	19840	9638	19799	0.486792	15.7545	14.6459	100.311
20180227	1	H	2	T-60	fusion	8	0.683	14216	27797	13928	27756	0.501801	16.2402	15.1317	103.638
20180420	9	A	1	T-60	fusion	1	0.346	15097	15648	14809	15607	0.948869	9.91462	9.01048	141.183
20180420	9	A	2	T-60	fusion	2	0.311	3486	13642	3198	13601	0.23513	2.45684	1.5527	24.3288
20180420	9	A	3	T-60	fusion	3	0.307	17973	13818	17685	13777	1.28366	13.4128	12.5087	195.995
20180420	9	B	1	T-60	fusion	4	0.296	7227	10421	6939	10380	0.668497	6.98505	6.0809	95.2799
20180420	9	B	2	T-60	fusion	5	0.212	10425	9207	10137	9166	1.10593	11.5558	10.6516	166.897
20180420	9	B	3	T-60	fusion	6	0.184	5014	7979	4726	7938	0.595364	6.22089	5.31674	83.3065
20180420	9	C	1	T-60	fusion	7	0.207	13327	11777	13039	11736	1.11103	11.609	10.7048	167.731
20180420	9	C	2	T-60	fusion	8	0.193	3001	8113	2713	8072	0.3361	3.51187	2.60773	40.8597
20180420	9	C	3	T-60	fusion	9	0.161	8544	5591	8256	5550	1.48757	15.5434	14.6393	229.379
20180420	9	D	1	T-60	fusion	10	0.186	4221	12088	3933	12047	0.326471	3.41126	2.50712	39.2833
20180420	9	D	2	T-60	fusion	11	0.151	4806	5486	4518	5445	0.829752	8.66998	7.76584	121.681
20180420	9	D	3	T-60	fusion	12	0.185	6533	7069	6245	7028	0.888589	9.28475	8.38061	131.313
20180420	9	E	1	T-60	fusion	13	0.305	8755	10105	8467	10064	0.841316	8.7908	7.88666	123.574
20180420	9	E	2	T-60	fusion	14	0.179	8685	6949	8397	6908	1.21555	12.7011	11.797	184.843
20180420	9	E	3	T-60	fusion	15	0.144	4979	8050	4691	8009	0.585716	6.12008	5.21593	81.727
20180420	9	F	1	T-60	fusion	16	0.167	1092	10634	804	10593	0.0758992	0.793061	-0.111081	-1.7405
20180420	9	F	2	T-60	fusion	17	0.299	5979	10222	5691	10181	0.558982	5.84074	4.9366	77.3501
20180420	9	F	3	T-60	fusion	18	0.178	1865	6174	1577	6133	0.257134	2.68676	1.78261	27.9313
20180420	9	G	1	T-60	fusion	19	0.201	9084	9408	8796	9367	0.939041	9.81193	8.90779	139.574
20180420	9	G	2	T-60	fusion	20	0.279	2306	9982	2018	9941	0.202998	2.1211	1.21696	19.0681
20180420	9	G	3	T-60	fusion	21	0.194	10049	10730	9761	10689	0.913182	9.54173	8.63758	135.34
20180420	9	H	1	T-60	fusion	22	0.28	11147	24642	10859	24601	0.441405	4.61219	3.70804	58.1003
20180420	9	H	2	T-60	fusion	23	0.249	1445	15300	1157	15259	0.0758241	0.792277	-0.111866	-1.75279
20180420	9	H	3	T-60	fusion	24	0.201	10743	12919	10455	12878	0.81185	8.48292	7.57878	118.75
20180420	11	A	7	Cal13.1B-	fusion	1	0.17	4239	13968	3951	13927	0.283694	8.15102	7.09122	134.205
20180420	11	A	8	Cal13.1B-	fusion	2	0.185	4085	11995	3797	11954	0.317634	9.1262	8.0664	152.661
20180420	11	A	9	Cal13.1B-	fusion	3	0.318	4610	23821	4322	23780	0.181749	5.22198	4.16218	78.7717
20180420	11	B	7	Cal13.1B-	fusion	4	0.462	2733	13275	2445	13234	0.184751	5.30823	4.24844	80.4041
20180420	11	B	8	Cal13.1B-	fusion	5	0.543	9146	19084	8858	19043	0.465158	13.3648	12.305	232.879
20180420	11	B	9	Cal13.1B-	fusion	6	0.441	4679	13921	4391	13880	0.316354	9.08942	8.02962	151.965
20180420	11	C	7	Cal13.1B-	fusion	7	0.515	1513	16799	1225	16758	0.0730994	2.10028	1.04048	19.6916
20180420	11	C	8	Cal13.1B-	fusion	8	0.424	4351	10303	4063	10262	0.395927	11.3757	10.3159	195.234
20180420	11	C	9	Cal13.1B-	fusion	9	0.468	1273	18434	985	18393	0.053553	1.53867	0.478873	9.06294
20180420	11	D	7	Cal13.1B-	fusion	10	0.621	9122	23960	8834	23919	0.36933	10.6115	9.5517	180.772
20180420	11	D	8	Cal13.1B-	fusion	11	0.482	1418	15894	1130	15853	0.0712799	2.048	0.988198	18.7022
20180420	11	D	9	Cal13.1B-	fusion	12	0.499	2466	16771	2178	16730	0.130185	3.74045	2.68065	50.733
20180420	11	E	7	Cal13.1B-	fusion	13	0.635	1148	29178	860	29137	0.0295157	0.848039	-0.21176	-4.00768
20180420	11	E	8	Cal13.1B-	fusion	14	0.644	4501	23272	4213	23231	0.181353	5.21058	4.15078	78.5559
20180420	11	E	9	Cal13.1B-	fusion	15	0.547	6724	27823	6436	27782	0.231661	6.65602	5.59623	105.912
20180420	11	F	7	Cal13.1B-	fusion	16	0.496	1353	22223	1065	22182	0.0480119	1.37947	0.319668	6.0499
20180420	11	F	8	Cal13.1B-	fusion	17	0.449	2949	16050	2661	16009	0.166219	4.77577	3.71597	70.3268
20180420	11	F	9	Cal13.1B-	fusion	18	0.546	5681	30496	5393	30455	0.177081	5.08785	4.02805	76.2332
20180420	11	G	7	Cal13.1B-	fusion	19	0.524	6865	26360	6577	26319	0.249896	7.17994	6.12014	115.827
20180420	11	G	8	Cal13.1B-	fusion	20	0.462	1055	22960	767	22919	0.0334657	0.961528	-0.098271	-1.85984
20180420	11	G	9	Cal13.1B-	fusion	21	0.473	7472	20813	7184	20772	0.34585	9.93689	8.87709	168.004
20180420	11	H	7	Cal13.1B-	fusion	22	0.312	3189	23960	2901	23919	0.121284	3.48471	2.42491	45.8929
20180420	11	H	8	Cal13.1B-	fusion	23	0.369	9164	15849	8876	15808	0.561488	16.1325	15.0727	285.26
20180420	11	H	9	Cal13.1B-	fusion	24	0.365	6773	20934	6485	20893	0.310391	8.91808	7.85829	148.723
20180227	1	A	3	T-60	leaky	1	0.488	1717	26680	1429	26639	0.0536432	1.7361	0.627547	4.29814
20180227	1	B	3	T-60	leaky	2	0.413	1212	22266	924	22225	0.0415748	1.34552	0.23697	1.62303
20180227	1	C	3	T-60	leaky	3	0.351	1157	21568	869	21527	0.0403679	1.30646	0.19791	1.35551
20180227	1	D	3	T-60	leaky	4	0.366	1155	19119	867	19078	0.045445	1.47077	0.362224	2.48091
20180227	1	E	3	T-60	leaky	5	0.377	1418	19338	1130	19297	0.0585583	1.89517	0.786621	5.38765
20180227	1	F	3	T-60	leaky	6	0.348	1241	21131	953	21090	0.0451873	1.46243	0.353883	2.42379
20180227	1	G	3	T-60	leaky	7	0.457	1470	25038	1182	24997	0.0472857	1.53034	0.421795	2.88892
20180227	1	H	3	T-60	leaky	8	0.358	1158	19195	870	19154	0.0454213	1.47001	0.361457	2.47566
20180420	9	A	4	T-60	leaky	1	0.166	1272	9887	984	9846	0.0999391	1.04425	0.140108	2.19532
20180420	9	A	5	T-60	leaky	2	0.228	1669	9359	1381	9318	0.148208	1.54861	0.644462	10.0979
20180420	9	A	6	T-60	leaky	3	0.206	1403	11036	1115	10995	0.10141	1.05962	0.155475	2.4361
20180420	9	B	4	T-60	leaky	4	0.199	1159	8388	871	8347	0.104349	1.09033	0.186186	2.91729
20180420	9	B	5	T-60	leaky	5	0.167	1423	10562	1135	10521	0.107879	1.12722	0.223077	3.49533
20180420	9	B	6	T-60	leaky	6	0.26	1715	13284	1427	13243	0.107755	1.12592	0.221777	3.47495
20180420	9	C	4	T-60	leaky	7	0.123	1071	6416	783	6375	0.122824	1.28337	0.379225	5.94197
20180420	9	C	5	T-60	leaky	8	0.269	1411	9116	1123	9075	0.123747	1.29301	0.38887	6.09309
20180420	9	C	6	T-60	leaky	9	0.222	1195	8294	907	8253	0.109899	1.14833	0.244183	3.82603
20180420	9	D	4	T-60	leaky	10	0.232	1291	11885	1003	11844	0.0846842	0.884855	-0.0192875	-0.30221
20180420	9	D	5	T-60	leaky	11	0.15	1443	6879	1155	6838	0.168909	1.76491	0.860767	13.4871
20180420	9	D	6	T-60	leaky	12	0.172	1457	12179	1169	12138	0.0963091	1.00632	0.102179	1.60102
20180420	9	E	4	T-60	leaky	13	0.155	1058	5973	770	5932	0.129804	1.35631	0.452168	7.08489
20180420	9	E	5	T-60	leaky	14	0.234	1299	9078	1011	9037	0.111873	1.16895	0.264809	4.14922
20180420	9	E	6	T-60	leaky	15	0.182	1392	8970	1104	8929	0.123642	1.29192	0.387778	6.07599
20180420	9	F	4	T-60	leaky	16	0.197	1424	10793	1136	10752	0.105655	1.10397	0.199831	3.1311
20180420	9	F	5	T-60	leaky	17	0.23	1537	8377	1249	8336	0.149832	1.56558	0.661434	10.3638
20180420	9	F	6	T-60	leaky	18	0.146	1121	9619	833	9578	0.0869701	0.90874	0.00459771	0.0720402
20180420	9	G	4	T-60	leaky	19	0.258	1261	8772	973	8731	0.111442	1.16444	0.260301	4.07858
20180420	9	G	5	T-60	leaky	20	0.238	1568	8528	1280	8487	0.150819	1.57589	0.671746	10.5254
20180420	9	G	6	T-60	leaky	21	0.267	1354	16215	1066	16174	0.0659082	0.688667	-0.215475	-3.37622
20180420	9	H	4	T-60	leaky	22	0.191	1289	15569	1001	15528	0.0644642	0.673579	-0.230564	-3.61264
20180420	9	H	5	T-60	leaky	23	0.225	1357	16952	1069	16911	0.0632133	0.660508	-0.243635	-3.81744
20180420	9	H	6	T-60	leaky	24	0.319	1436	18644	1148	18603	0.0617105	0.644805	-0.259337	-4.06348
20180420	11	A	4	Cal13.1B-	leaky	1	0.328	1154	21403	866	21362	0.0405393	1.16477	0.104966	1.98654
20180420	11	A	5	Cal13.1B-	leaky	2	0.213	893	13882	605	13841	0.0437107	1.25589	0.196087	3.71106
20180420	11	A	6	Cal13.1B-	leaky	3	0.32	3301	19627	3013	19586	0.153834	4.41993	3.36013	63.5925
20180420	11	B	4	Cal13.1B-	leaky	4	0.462	806	11150	518	11109	0.0466289	1.33973	0.27993	5.29785
20180420	11	B	5	Cal13.1B-	leaky	5	0.434	800	9441	512	9400	0.0544681	1.56496	0.505165	9.56055
20180420	11	B	6	Cal13.1B-	leaky	6	0.446	830	13610	542	13569	0.039944	1.14766	0.0878622	1.66284
20180420	11	C	4	Cal13.1B-	leaky	7	0.434	677	13887	389	13846	0.0280948	0.807212	-0.252587	-4.78036
20180420	11	C	5	Cal13.1B-	leaky	8	0.486	749	18698	461	18657	0.0247092	0.70994	-0.34986	-6.6213
20180420	11	C	6	Cal13.1B-	leaky	9	0.528	1075	22534	787	22493	0.0349887	1.00529	-0.0545131	-1.03169
20180420	11	D	4	Cal13.1B-	leaky	10	0.441	828	13418	540	13377	0.0403678	1.15984	0.100039	1.89329
20180420	11	D	5	Cal13.1B-	leaky	11	0.456	785	14320	497	14279	0.0348064	1.00005	-0.059751	-1.13082
20180420	11	D	6	Cal13.1B-	leaky	12	0.469	903	14363	615	14322	0.0429409	1.23377	0.17397	3.29248
20180420	11	E	4	Cal13.1B-	leaky	13	0.446	830	19121	542	19080	0.0284067	0.816175	-0.243624	-4.61073
20180420	11	E	5	Cal13.1B-	leaky	14	0.435	719	15525	431	15484	0.0278352	0.799754	-0.260045	-4.92151
20180420	11	E	6	Cal13.1B-	leaky	15	0.45	892	17237	604	17196	0.0351244	1.00919	-0.0506117	-0.957857
20180420	11	F	4	Cal13.1B-	leaky	16	0.529	1235	20758	947	20717	0.0457113	1.31337	0.253566	4.79888
20180420	11	F	5	Cal13.1B-	leaky	17	0.21	735	17043	447	17002	0.026291	0.755388	-0.304412	-5.76117
20180420	11	F	6	Cal13.1B-	leaky	18	0.443	796	19259	508	19218	0.0264336	0.759483	-0.300317	-5.68367
20180420	11	G	4	Cal13.1B-	leaky	19	0.35	984	20794	696	20753	0.0335373	0.963587	-0.0962127	-1.82088
20180420	11	G	5	Cal13.1B-	leaky	20	0.379	868	25757	580	25716	0.0225541	0.648018	-0.411781	-7.7932
20180420	11	G	6	Cal13.1B-	leaky	21	0.625	1225	23819	937	23778	0.0394062	1.13221	0.0724098	1.3704
20180420	11	H	4	Cal13.1B-	leaky	22	0.31	929	30846	641	30805	0.0208083	0.59786	-0.46194	-8.74248
20180420	11	H	5	Cal13.1B-	leaky	23	0.238	886	33335	598	33294	0.0179612	0.516057	-0.543742	-10.2906
20180420	11	H	6	Cal13.1B-	leaky	24	0.25	999	25242	711	25201	0.0282132	0.810614	-0.249185	-4.71597
20180227	1	A	4	T-60	stop	1	0.504	1225	29846	937	29805	0.0314377	1.01744	-0.0911064	-0.623998
20180227	1	B	4	T-60	stop	2	0.37	937	24213	649	24172	0.0268492	0.868944	-0.239606	-1.64108
20180227	1	C	4	T-60	stop	3	0.265	1021	20273	733	20232	0.0362297	1.17253	0.0639828	0.438225
20180227	1	D	4	T-60	stop	4	0.384	1041	16884	753	16843	0.044707	1.44689	0.338339	2.31732
20180227	1	E	4	T-60	stop	5	0.353	967	21624	679	21583	0.0314599	1.01816	-0.0903858	-0.619062
20180227	1	F	4	T-60	stop	6	0.375	1107	22789	819	22748	0.0360032	1.1652	0.0566501	0.388003
20180227	1	G	4	T-60	stop	7	0.297	869	19340	581	19299	0.0301052	0.974318	-0.134231	-0.919363
20180227	1	H	4	T-60	stop	8	0.485	981	18655	693	18614	0.03723	1.20491	0.0963565	0.659956
20180420	9	A	7	T-60	stop	1	0.182	967	8423	679	8382	0.0810069	0.846431	-0.0577113	-0.904261
20180420	9	A	8	T-60	stop	2	0.209	1289	8688	1001	8647	0.115763	1.20959	0.305448	4.78597
20180420	9	A	9	T-60	stop	3	0.237	1440	9605	1152	9564	0.120452	1.25859	0.354442	5.55366
20180420	9	B	7	T-60	stop	4	0.129	927	7800	639	7759	0.082356	0.860528	-0.0436152	-0.683393
20180420	9	B	8	T-60	stop	5	0.136	1053	7935	765	7894	0.096909	1.01259	0.108448	1.69924
20180420	9	B	9	T-60	stop	6	0.176	1274	9731	986	9690	0.101754	1.06322	0.159077	2.49252
20180420	9	C	7	T-60	stop	7	0.228	1409	8910	1121	8869	0.126395	1.32069	0.416547	6.52675
20180420	9	C	8	T-60	stop	8	0.14	943	8663	655	8622	0.0759685	0.793785	-0.110358	-1.72916
20180420	9	C	9	T-60	stop	9	0.189	1209	14007	921	13966	0.0659459	0.68906	-0.215082	-3.37006
20180420	9	D	7	T-60	stop	10	0.188	1247	7164	959	7123	0.134634	1.40678	0.502635	7.87564
20180420	9	D	8	T-60	stop	11	0.185	1290	11227	1002	11186	0.0895763	0.935971	0.0318287	0.498715
20180420	9	E	8	T-60	stop	12	0.109	870	27979	582	27938	0.0208318	0.217669	-0.686473	-10.7562
20180420	9	E	9	T-60	stop	13	0.122	689	30194	401	30153	0.0132988	0.138958	-0.765185	-11.9895
20180420	11	A	1	Cal13.1B-	stop	1	0.222	836	13032	548	12991	0.042183	1.21199	0.152194	2.88037
20180420	11	A	2	Cal13.1B-	stop	2	0.501	885	24707	597	24666	0.0242034	0.695405	-0.364394	-6.89637
20180420	11	A	3	Cal13.1B-	stop	3	0.336	851	17441	563	17400	0.0323563	0.929654	-0.130145	-2.46307
20180420	11	B	1	Cal13.1B-	stop	4	0.272	1062	12839	774	12798	0.0604782	1.73765	0.677846	12.8286
20180420	11	B	2	Cal13.1B-	stop	5	0.531	1033	19657	745	19616	0.0379792	1.09121	0.0314104	0.594459
20180420	11	B	3	Cal13.1B-	stop	6	0.451	934	11268	646	11227	0.0575399	1.65322	0.593423	11.2309
20180420	11	C	1	Cal13.1B-	stop	7	0.158	797	13036	509	12995	0.0391689	1.12539	0.0655929	1.24138
20180420	11	C	2	Cal13.1B-	stop	8	0.519	923	17946	635	17905	0.035465	1.01897	-0.0408284	-0.772701
20180420	11	C	3	Cal13.1B-	stop	9	0.454	965	13881	677	13840	0.0489162	1.40545	0.345649	6.54161
20180420	11	D	1	Cal13.1B-	stop	10	0.237	862	14447	574	14406	0.0398445	1.1448	0.085004	1.60875
20180420	11	D	2	Cal13.1B-	stop	11	0.433	868	12617	580	12576	0.0461196	1.3251	0.265298	5.02092
20180420	11	D	3	Cal13.1B-	stop	12	0.504	997	23794	709	23753	0.0298489	0.857611	-0.202189	-3.82654
20180420	11	E	1	Cal13.1B-	stop	13	0.289	919	24991	631	24950	0.0252906	0.726643	-0.333156	-6.30517
20180420	11	E	2	Cal13.1B-	stop	14	0.491	983	22034	695	21993	0.031601	0.907952	-0.151848	-2.87381
20180420	11	E	3	Cal13.1B-	stop	15	0.489	975	21904	687	21863	0.031423	0.902837	-0.156962	-2.9706
20180420	11	F	1	Cal13.1B-	stop	16	0.269	1007	22612	719	22571	0.031855	0.915252	-0.144548	-2.73565
20180420	11	F	2	Cal13.1B-	stop	17	0.255	908	14420	620	14379	0.0431184	1.23887	0.17907	3.389
20180420	11	F	3	Cal13.1B-	stop	18	0.358	897	20299	609	20258	0.0300622	0.86374	-0.196059	-3.71053
20180420	11	G	1	Cal13.1B-	stop	19	0.28	882	17262	594	17221	0.0344928	0.991038	-0.068761	-1.30134
20180420	11	G	2	Cal13.1B-	stop	20	0.24	833	18257	545	18216	0.0299188	0.859619	-0.200181	-3.78853
20180420	11	G	3	Cal13.1B-	stop	21	0.272	1129	17708	841	17667	0.0476029	1.36771	0.307916	5.82748
20180420	11	H	1	Cal13.1B-	stop	22	0.282	932	25660	644	25619	0.0251376	0.722248	-0.337552	-6.38836
20180420	11	H	2	Cal13.1B-	stop	23	0.296	1071	26034	783	25993	0.0301235	0.865501	-0.194298	-3.6772
20180420	11	H	3	Cal13.1B-	stop	24	0.261	959	22016	671	21975	0.0305347	0.877316	-0.182483	-3.4536
fluorescence plate reader data measured on wells containing 150µl TAP medium
date	plate	row	column	sample	Buffer Absorbance	Buffer Venus	Buffer Chlorophyll
20180420	9	D	9	Buffer only	0.031	315	30
20180420	9	E	7	Buffer only	0.031	288	41
20180420	9	F	7	Buffer only	0.031	284	26
20180420	9	F	8	Buffer only	0.031	290	27
20180420	9	F	9	Buffer only	0.031	307	36
20180420	9	G	7	Buffer only	0.031	253	36
20180420	9	G	8	Buffer only	0.032	288	35
20180420	9	G	9	Buffer only	0.03	322	48
20180420	9	H	7	Buffer only	0.032	186	28
20180420	9	H	8	Buffer only	0.032	265	41
20180420	9	H	9	Buffer only	0.031	277	34
