# Supplementary material for: Introduction of a leaky stop codon as molecular tool in Chlamydomonas reinhardtii
Source: PLoS One. 2020 Aug 20;15(8):e0237405. doi: 10.1371/journal.pone.0237405 (PMC7440625; doi:10.1371/journal.pone.0237405)
Supplement: S2 Data — (ZIP) [file pone.0237405.s003.zip]

Archive with 72 entries (57 files):
- S3_microscopy_original/
- S3_microscopy_original/T60 - fusion (pODC20)/
- S3_microscopy_original/T60 - fusion (pODC20)/Icon
- __MACOSX/
- __MACOSX/S3_microscopy_original/
- __MACOSX/S3_microscopy_original/T60 - fusion (pODC20)/
- __MACOSX/S3_microscopy_original/T60 - fusion (pODC20)/._Icon
- S3_microscopy_original/T60 - fusion (pODC20)/20180430_c:1:3 - T-60_pODC20_06-04.czi #1.tif
- __MACOSX/S3_microscopy_original/T60 - fusion (pODC20)/._20180430_c:1:3 - T-60_pODC20_06-04.czi #1.tif
- S3_microscopy_original/T60 - fusion (pODC20)/20180430_c:2:3 - T-60_pODC20_06-04.czi #1.tif
- __MACOSX/S3_microscopy_original/T60 - fusion (pODC20)/._20180430_c:2:3 - T-60_pODC20_06-04.czi #1.tif
- S3_microscopy_original/T60 - fusion (pODC20)/20180430_c:1+2:3 - T-60_pODC20_06-04.czi #1.tif
- __MACOSX/S3_microscopy_original/T60 - fusion (pODC20)/._20180430_c:1+2:3 - T-60_pODC20_06-04.czi #1.tif
- __MACOSX/S3_microscopy_original/._T60 - fusion (pODC20)
- S3_microscopy_original/T60 - stop (pODC22)/
- S3_microscopy_original/T60 - stop (pODC22)/20180430_c:1:3 - T-60_pODC22_07.czi #1.tif
- __MACOSX/S3_microscopy_original/T60 - stop (pODC22)/
- __MACOSX/S3_microscopy_original/T60 - stop (pODC22)/._20180430_c:1:3 - T-60_pODC22_07.czi #1.tif
- S3_microscopy_original/T60 - stop (pODC22)/Icon
- __MACOSX/S3_microscopy_original/T60 - stop (pODC22)/._Icon
- S3_microscopy_original/T60 - stop (pODC22)/20180430_c:1+2:3 - T-60_pODC22_07.czi #1.tif
- __MACOSX/S3_microscopy_original/T60 - stop (pODC22)/._20180430_c:1+2:3 - T-60_pODC22_07.czi #1.tif
- S3_microscopy_original/T60 - stop (pODC22)/20180430_c:2:3 - T-60_pODC22_07.czi #1.tif
- __MACOSX/S3_microscopy_original/T60 - stop (pODC22)/._20180430_c:2:3 - T-60_pODC22_07.czi #1.tif
- __MACOSX/S3_microscopy_original/._T60 - stop (pODC22)
- S3_microscopy_original/Icon
- __MACOSX/S3_microscopy_original/._Icon
- S3_microscopy_original/Cal13.1B - stop (pODC22)/
- S3_microscopy_original/Cal13.1B - stop (pODC22)/Icon
- __MACOSX/S3_microscopy_original/Cal13.1B - stop (pODC22)/
- __MACOSX/S3_microscopy_original/Cal13.1B - stop (pODC22)/._Icon
- S3_microscopy_original/Cal13.1B - stop (pODC22)/20180430_c:1:3 - Cal13.1B_pODC22_07-06.czi #1.tif
- __MACOSX/S3_microscopy_original/Cal13.1B - stop (pODC22)/._20180430_c:1:3 - Cal13.1B_pODC22_07-06.czi #1.tif
- S3_microscopy_original/Cal13.1B - stop (pODC22)/20180430_c:1+2:3 - Cal13.1B_pODC22_07-06.czi #1.tif
- __MACOSX/S3_microscopy_original/Cal13.1B - stop (pODC22)/._20180430_c:1+2:3 - Cal13.1B_pODC22_07-06.czi #1.tif
- S3_microscopy_original/Cal13.1B - stop (pODC22)/20180430_c:2:3 - Cal13.1B_pODC22_07-06.czi #1.tif
- __MACOSX/S3_microscopy_original/Cal13.1B - stop (pODC22)/._20180430_c:2:3 - Cal13.1B_pODC22_07-06.czi #1.tif
- __MACOSX/S3_microscopy_original/._Cal13.1B - stop (pODC22)
- S3_microscopy_original/Cal13.1B - leaky (pODC21)/
- S3_microscopy_original/Cal13.1B - leaky (pODC21)/Icon
- __MACOSX/S3_microscopy_original/Cal13.1B - leaky (pODC21)/
- __MACOSX/S3_microscopy_original/Cal13.1B - leaky (pODC21)/._Icon
- S3_microscopy_original/Cal13.1B - leaky (pODC21)/20180430_c:1:3 - Cal13.1B_pODC21_03-08.czi #1.tif
- __MACOSX/S3_microscopy_original/Cal13.1B - leaky (pODC21)/._20180430_c:1:3 - Cal13.1B_pODC21_03-08.czi #1.tif
- S3_microscopy_original/Cal13.1B - leaky (pODC21)/20180430_c:1+2:3 - Cal13.1B_pODC21_03-08.czi #1.tif
- __MACOSX/S3_microscopy_original/Cal13.1B - leaky (pODC21)/._20180430_c:1+2:3 - Cal13.1B_pODC21_03-08.czi #1.tif
- S3_microscopy_original/Cal13.1B - leaky (pODC21)/20180430_c:2:3 - Cal13.1B_pODC21_03-08.czi #1.tif
- __MACOSX/S3_microscopy_original/Cal13.1B - leaky (pODC21)/._20180430_c:2:3 - Cal13.1B_pODC21_03-08.czi #1.tif
- __MACOSX/S3_microscopy_original/._Cal13.1B - leaky (pODC21)
- S3_microscopy_original/T60 - leaky (pODC21)/
- S3_microscopy_original/T60 - leaky (pODC21)/Icon
- __MACOSX/S3_microscopy_original/T60 - leaky (pODC21)/
- __MACOSX/S3_microscopy_original/T60 - leaky (pODC21)/._Icon
- S3_microscopy_original/T60 - leaky (pODC21)/20180430_c:1+2:3 - T-60_pODC21_08.czi #1.tif
- __MACOSX/S3_microscopy_original/T60 - leaky (pODC21)/._20180430_c:1+2:3 - T-60_pODC21_08.czi #1.tif
- S3_microscopy_original/T60 - leaky (pODC21)/20180430_c:1:3 - T-60_pODC21_08.czi #1.tif
- __MACOSX/S3_microscopy_original/T60 - leaky (pODC21)/._20180430_c:1:3 - T-60_pODC21_08.czi #1.tif
- S3_microscopy_original/T60 - leaky (pODC21)/20180430_c:2:3 - T-60_pODC21_08.czi #1.tif
- __MACOSX/S3_microscopy_original/T60 - leaky (pODC21)/._20180430_c:2:3 - T-60_pODC21_08.czi #1.tif
- __MACOSX/S3_microscopy_original/._T60 - leaky (pODC21)
- S3_microscopy_original/Cal13.1B - fusion (pODC20)/
- S3_microscopy_original/Cal13.1B - fusion (pODC20)/20180430_c:1+2:3 - Cal13.1B_pODC20_17.czi #1.tif
- __MACOSX/S3_microscopy_original/Cal13.1B - fusion (pODC20)/
- __MACOSX/S3_microscopy_original/Cal13.1B - fusion (pODC20)/._20180430_c:1+2:3 - Cal13.1B_pODC20_17.czi #1.tif
- S3_microscopy_original/Cal13.1B - fusion (pODC20)/Icon
- __MACOSX/S3_microscopy_original/Cal13.1B - fusion (pODC20)/._Icon
- S3_microscopy_original/Cal13.1B - fusion (pODC20)/20180430_c:1:3 - Cal13.1B_pODC20_17.czi #1.tif
- __MACOSX/S3_microscopy_original/Cal13.1B - fusion (pODC20)/._20180430_c:1:3 - Cal13.1B_pODC20_17.czi #1.tif
- S3_microscopy_original/Cal13.1B - fusion (pODC20)/20180430_c:2:3 - Cal13.1B_pODC20_17.czi #1.tif
- __MACOSX/S3_microscopy_original/Cal13.1B - fusion (pODC20)/._20180430_c:2:3 - Cal13.1B_pODC20_17.czi #1.tif
- __MACOSX/S3_microscopy_original/._Cal13.1B - fusion (pODC20)
- __MACOSX/._S3_microscopy_original
