# Supplementary material for: Introduction of a leaky stop codon as molecular tool in Chlamydomonas reinhardtii
Source: PLoS One. 2020 Aug 20;15(8):e0237405. doi: 10.1371/journal.pone.0237405 (PMC7440625; doi:10.1371/journal.pone.0237405)
Supplement: S3 Data — (ZIP) [file pone.0237405.s004.zip]

Archive with 14 entries (11 files):
- T60 rep1/
- T60 rep1/T60_control_top.jpeg
- __MACOSX/
- __MACOSX/T60 rep1/
- __MACOSX/T60 rep1/._T60_control_top.jpeg
- T60 rep1/Icon
- __MACOSX/T60 rep1/._Icon
- T60 rep1/T-60_controls_bottom.jpeg
- __MACOSX/T60 rep1/._T-60_controls_bottom.jpeg
- T60 rep1/T60_samples_top.jpeg
- __MACOSX/T60 rep1/._T60_samples_top.jpeg
- T60 rep1/T-60_samples_bottom.jpeg
- __MACOSX/T60 rep1/._T-60_samples_bottom.jpeg
- __MACOSX/._T60 rep1
