# Supplementary material for: Introduction of a leaky stop codon as molecular tool in Chlamydomonas reinhardtii
Source: PLoS One. 2020 Aug 20;15(8):e0237405. doi: 10.1371/journal.pone.0237405 (PMC7440625; doi:10.1371/journal.pone.0237405)
Supplement: S5 Data — (ZIP) [file pone.0237405.s006.zip]

Archive with 11 entries (8 files):
- Cal13.1B-/
- Cal13.1B-/Cal13.1B_TAPP_top.jpeg
- __MACOSX/
- __MACOSX/Cal13.1B-/
- __MACOSX/Cal13.1B-/._Cal13.1B_TAPP_top.jpeg
- Cal13.1B-/Cal13.1B_TAPP_bottom.jpeg
- __MACOSX/Cal13.1B-/._Cal13.1B_TAPP_bottom.jpeg
- Cal13.1B-/Cal13.1B_M_top.jpeg
- __MACOSX/Cal13.1B-/._Cal13.1B_M_top.jpeg
- Cal13.1B-/Cal13.1B_M_bottom.jpeg
- __MACOSX/Cal13.1B-/._Cal13.1B_M_bottom.jpeg
